# Supplementary material for: Anti-Glycolipid Antibody Examination in Five EAE Models and Theiler’s Virus Model of Multiple Sclerosis: Detection of Anti-GM1, GM3, GM4, and Sulfatide Antibodies in Relapsing-Remitting EAE
Source: Int J Mol Sci. 2023 Aug 18;24(16):12937. doi: 10.3390/ijms241612937 (PMC10454742; doi:10.3390/ijms241612937)
Supplement: Supplementary file 1 [file ijms-24-12937-s001.zip]

Archive with 1 entries (1 files):
- ijms-2558044-supplementary.pdf
